# Supplementary material for: Low genetic diversity in captive populations of the critically endangered Blue-crowned Laughingthrush (Garrulax courtoisi) revealed by a panel of novel microsatellites
Source: PeerJ. 2019 Mar 20;7:e6643. doi: 10.7717/peerj.6643 (PMC6431135; doi:10.7717/peerj.6643)
Supplement: Supplemental Information 4 [file peerj-07-6643-s004.fas]

>SYSb6027
TCTCTCTTAGGCATCTGCCTAATCACACAAATCGTCACAGGCCTCCTATTAGCCATACAC
TACACAGCAGACACCAGCCTAGCTTTCGAATCCGTTGCCCACATATGCCGAAATGTACAA
TTCGGCTGACTAATTCGCAACCTACATGCAAACGGAGCTTCACTTTTCTTCATCTGCATC
TACATCCACATTGGCCGAGGATTCTACTACGGCTCCTACCTAAACAAAGAAACATGAAAT
GTCGGAGTCGTACTCCTACTAGCCCTCATAGCCACGGCCTTCGTAGGCTACGTCCTACCC
TGAGGCCAAATATCATTCTGAGGGGCCACAGTAATCACAAACCTATTCTCAGCAATCCCG
TACATCGGACAAACCCTAGTAGAATGACTATGGGGCGGATTCTCAGTAGATAACCCAACC
CTAACCCGATTCTTTGCCATTCACTTCCTCCTCCCATTCTTCATCGTAGGGCTAACACTA
GTCCACCTTACTTTCCTCCACGAAACAGGATCAAACAACCCACTAGGAATCCCCTCAGAC
TGTGATAAAATCCCATTCCACCCCTACTACACCATCAAAGACATTCTGGGATTCGCACTA
ATACTCACCCTCCTAGTCTCTCTAGCCCTATTCGCCCCCAACCTCCTAGGAGACCCAGAA
AACTTCACACCCGCCAACCCCCTAGCAACACCACCCCACATTAAGCCCGAATGATACTTC
CTATTCGCCTACGCCATCCTCCGATCAATCCCAAACAAACTAGGTGGCGTACTCGCCCTC
GCAGCCTCTGTCCTAGTACTATTCTTCATCCCCCTTCTACACACATCAAAACTACGCTCA
ATAACCTTCCGCCCTCTCTCACAAATTCTATTCTGAGCACTAGTAACTAACCTCCTCATT
CTAACCTGAGTAGGCAGCCAACCAGTCGAACACCCATTCATCATCATCGGACAACTGGCC
TCAATCTCCTACTTCACAATCATCCTAATTCTCTTCCCCCTTGTCTCCATCCTAGAA
>SYSb6028
TCTCTCTTAGGCATCTGCCTAATCACACAAATCGTCACAGGCCTCCTATTAGCCATACAC
TACACAGCAGACACCAGCCTAGCTTTCGAATCCGTTGCCCACATATGCCGAAATGTACAA
TTCGGCTGACTAATTCGCAACCTACATGCAAACGGAGCTTCACTTTTCTTCATCTGCATC
TACATCCACATTGGCCGAGGATTCTACTACGGCTCCTACCTAAACAAAGAAACATGAAAT
GTCGGAGTCGTACTCCTACTAGCCCTCATAGCCACGGCCTTCGTAGGCTACGTCCTACCC
TGAGGCCAAATATCATTCTGAGGGGCCACAGTAATCACAAACCTATTCTCAGCAATCCCG
TATATCGGACAAACCCTAGTAGAATGACTATGGGGCGGATTCTCAGTAGATAACCCAACC
CTAACCCGATTCTTTGCCATTCACTTCCTCCTTCCATTCTTCATCGTAGGGCTAACACTA
GTCCACCTTACTTTCCTCCACGAAACAGGATCAAACAACCCACTAGGAATCCCCTCAGAC
TGTGATAAAATCCCATTCCACCCCTACTACACCATCAAAGACATTCTGGGATTCGCACTA
ATACTCACCCTCCTAGTCTCTCTAGCCCTATTTGCCCCCAACCTCCTAGGAGACCCAGAA
AACTTCACACCCGCCAACCCCCTAGCAACACCACCCCACATTAAGCCCGAATGATACTTC
CTATTCGCCTACGCCATCCTCCGATCAATCCCAAACAAACTAGGTGGCGTACTCGCCCTC
GCAGCCTCTGTCCTAGTACTATTCTTCATCCCCCTTCTACACACATCAAAACTACGCTCA
ATAACCTTCCGCCCTCTCTCACAAATTCTATTCTGAGCACTAGTAACTAACCTCCTCATT
CTAACCTGAGTAGGCAGCCAACCAGTCGAACACCCATTCATCATCATCGGACAACTGGCC
TCAATCTCCTACTTCACAATCATCCTAATTCTCTTCCCCCTTGTCTCCATCCTAGAA
>SYSb6029
TCTCTCTTAGGCATCTGCCTAATCACACAAATCGTCACAGGCCTCCTATTAGCCATACAC
TACACAGCAGACACCAGCCTAGCTTTCGAATCCGTTGCCCACATATGCCGAAATGTACAA
TTCGGCTGACTAATTCGCAACCTACATGCAAACGGAGCTTCACTTTTCTTCATCTGCATC
TACATCCACATTGGCCGAGGATTCTACTACGGCTCCTACCTAAACAAAGAAACATGAAAT
GTCGGAGTCGTACTCCTACTAGCCCTCATAGCCACGGCCTTCGTAGGCTACGTCCTACCC
TGAGGCCAAATATCATTCTGAGGGGCCACAGTAATCACAAACCTATTCTCAGCAATCCCG
TATATCGGACAAACCCTAGTAGAATGACTATGGGGCGGATTCTCAGTAGATAACCCAACC
CTAACCCGATTCTTTGCCATTCACTTCCTCCTTCCATTCTTCATCGTAGGGCTAACACTA
GTCCACCTTACTTTCCTCCACGAAACAGGATCAAACAACCCACTAGGAATCCCCTCAGAC
TGTGATAAAATCCCATTCCACCCCTACTACACCATCAAAGACATTCTGGGATTCGCACTA
ATACTCACCCTCCTAGTCTCTCTAGCCCTATTTGCCCCCAACCTCCTAGGAGACCCAGAA
AACTTCACACCCGCCAACCCCCTAGCAACACCACCCCACATTAAGCCCGAATGATACTTC
CTATTCGCCTACGCCATCCTCCGATCAATCCCAAACAAACTAGGTGGCGTACTCGCCCTC
GCAGCCTCTGTCCTAGTACTATTCTTCATCCCCCTTCTACACACATCAAAACTACGCTCA
ATAACCTTCCGCCCTCTCTCACAAATTCTATTCTGAGCACTAGTAACTAACCTCCTCATT
CTAACCTGAGTAGGCAGCCAACCAGTCGAACACCCATTCATCATCATCGGACAACTGGCC
TCAATCTCCTACTTCACAATCATCCTAATTCTCTTCCCCCTTGTCTCCATCCTAGAA
>SYSb6030
TCTCTCTTAGGCATCTGCCTAATCACACAAATCGTCACAGGCCTCCTATTAGCCATACAC
TACACAGCAGACACCAGCCTAGCTTTCGAATCCGTTGCCCACATATGCCGAAATGTACAA
TTCGGCTGACTAATTCGCAACCTACATGCAAACGGAGCTTCACTTTTCTTCATCTGCATC
TACATCCACATTGGCCGAGGATTCTACTACGGCTCCTACCTAAACAAAGAAACATGAAAT
GTCGGAGTCGTACTCCTACTAGCCCTCATAGCCACGGCCTTCGTAGGCTACGTCCTACCC
TGAGGCCAAATATCATTCTGAGGGGCCACAGTAATCACAAACCTATTCTCAGCAATCCCG
TATATCGGACAAACCCTAGTAGAATGACTATGGGGCGGATTCTCAGTAGATAACCCAACC
CTAACCCGATTCTTTGCCATTCACTTCCTCCTTCCATTCTTCATCGTAGGGCTAACACTA
GTCCACCTTACTTTCCTCCACGAAACAGGATCAAACAACCCACTAGGAATCCCCTCAGAC
TGTGATAAAATCCCATTCCACCCCTACTACACCATCAAAGACATTCTGGGATTCGCACTA
ATACTCACCCTCCTAGTCTCTCTAGCCCTATTTGCCCCCAACCTCCTAGGAGACCCAGAA
AACTTCACACCCGCCAACCCCCTAGCAACACCACCCCACATTAAGCCCGAATGATACTTC
CTATTCGCCTACGCCATCCTCCGATCAATCCCAAACAAACTAGGTGGCGTACTCGCCCTC
GCAGCCTCTGTCCTAGTACTATTCTTCATCCCCCTTCTACACACATCAAAACTACGCTCA
ATAACCTTCCGCCCTCTCTCACAAATTCTATTCTGAGCACTAGTAACTAACCTCCTCATT
CTAACCTGAGTAGGCAGCCAACCAGTCGAACACCCATTCATCATCATCGGACAACTGGCC
TCAATCTCCTACTTCACAATCATCCTAATTCTCTTCCCCCTTGTCTCCATCCTAGAA
>SYSb6031
TCTCTCTTAGGCATCTGCCTAATCACACAAATCGTCACAGGCCTCCTATTAGCCATACAC
TACACAGCAGACACCAGCCTAGCTTTCGAATCCGTTGCCCACATATGCCGAAATGTACAA
TTCGGCTGACTAATTCGCAACCTACATGCAAACGGAGCTTCACTTTTCTTCATCTGCATC
TACATCCACATTGGCCGAGGATTCTACTACGGCTCCTACCTAAACAAAGAAACATGAAAT
GTCGGAGTCGTACTCCTACTAGCCCTCATAGCCACGGCCTTCGTAGGCTACGTCCTACCC
TGAGGCCAAATATCATTCTGAGGGGCCACAGTAATCACAAACCTATTCTCAGCAATCCCG
TATATCGGACAAACCCTAGTAGAATGACTATGGGGCGGATTCTCAGTAGATAACCCAACC
CTAACCCGATTCTTTGCCATTCACTTCCTCCTTCCATTCTTCATCGTAGGGCTAACACTA
GTCCACCTTACTTTCCTCCACGAAACAGGATCAAACAACCCACTAGGAATCCCCTCAGAC
TGTGATAAAATCCCATTCCACCCCTACTACACCATCAAAGACATTCTGGGATTCGCACTA
ATACTCACCCTCCTAGTCTCTCTAGCCCTATTTGCCCCCAACCTCCTAGGAGACCCAGAA
AACTTCACACCCGCCAACCCCCTAGCAACACCACCCCACATTAAGCCCGAATGATACTTC
CTATTCGCCTACGCCATCCTCCGATCAATCCCAAACAAACTAGGTGGCGTACTCGCCCTC
GCAGCCTCTGTCCTAGTACTATTCTTCATCCCCCTTCTACACACATCAAAACTACGCTCA
ATAACCTTCCGCCCTCTCTCACAAATTCTATTCTGAGCACTAGTAACTAACCTCCTCATT
CTAACCTGAGTAGGCAGCCAACCAGTCGAACACCCATTCATCATCATCGGACAACTGGCC
TCAATCTCCTACTTCACAATCATCCTAATTCTCTTCCCCCTTGTCTCCATCCTAGAA
>SYSb6032
TCTCTCTTAGGCATCTGCCTAATCACACAAATCGTCACAGGCCTCCTATTAGCCATACAC
TACACAGCAGACACCAGCCTAGCTTTCGAATCCGTTGCCCACATATGCCGAAATGTACAA
TTCGGCTGACTAATTCGCAACCTACATGCAAACGGAGCTTCACTTTTCTTCATCTGCATC
TACATCCACATTGGCCGAGGATTCTACTACGGCTCCTACCTAAACAAAGAAACATGAAAT
GTCGGAGTCGTACTCCTACTAGCCCTCATAGCCACGGCCTTCGTAGGCTACGTCCTACCC
TGAGGCCAAATATCATTCTGAGGGGCCACAGTAATCACAAACCTATTCTCAGCAATCCCG
TATATCGGACAAACCCTAGTAGAATGACTATGGGGCGGATTCTCAGTAGATAACCCAACC
CTAACCCGATTCTTTGCCATTCACTTCCTCCTTCCATTCTTCATCGTAGGGCTAACACTA
GTCCACCTTACTTTCCTCCACGAAACAGGATCAAACAACCCACTAGGAATCCCCTCAGAC
TGTGATAAAATCCCATTCCACCCCTACTACACCATCAAAGACATTCTGGGATTCGCACTA
ATACTCACCCTCCTAGTCTCTCTAGCCCTATTTGCCCCCAACCTCCTAGGAGACCCAGAA
AACTTCACACCCGCCAACCCCCTAGCAACACCACCCCACATTAAGCCCGAATGATACTTC
CTATTCGCCTACGCCATCCTCCGATCAATCCCAAACAAACTAGGTGGCGTACTCGCCCTC
GCAGCCTCTGTCCTAGTACTATTCTTCATCCCCCTTCTACACACATCAAAACTACGCTCA
ATAACCTTCCGCCCTCTCTCACAAATTCTATTCTGAGCACTAGTAACTAACCTCCTCATT
CTAACCTGAGTAGGCAGCCAACCAGTCGAACACCCATTCATCATCATCGGACAACTGGCC
TCAATCTCCTACTTCACAATCATCCTAATTCTCTTCCCCCTTGTCTCCATCCTAGAA
>SYSb6033
TCTCTCTTAGGCATCTGCCTAATCACACAAATCGTCACAGGCCTCCTATTAGCCATACAC
TACACAGCAGACACCAGCCTAGCTTTCGAATCCGTTGCCCACATATGCCGAAATGTACAA
TTCGGCTGACTAATTCGCAACCTACATGCAAACGGAGCTTCACTTTTCTTCATCTGCATC
TACATCCACATTGGCCGAGGATTCTACTACGGCTCCTACCTAAACAAAGAAACATGAAAT
GTCGGAGTCGTACTCCTACTAGCCCTCATAGCCACGGCCTTCGTAGGCTACGTCCTACCC
TGAGGCCAAATATCATTCTGAGGGGCCACAGTAATCACAAACCTATTCTCAGCAATCCCG
TATATCGGACAAACCCTAGTAGAATGACTATGGGGCGGATTCTCAGTAGATAACCCAACC
CTAACCCGATTCTTTGCCATTCACTTCCTCCTTCCATTCTTCATCGTAGGGCTAACACTA
GTCCACCTTACTTTCCTCCACGAAACAGGATCAAACAACCCACTAGGAATCCCCTCAGAC
TGTGATAAAATCCCATTCCACCCCTACTACACCATCAAAGACATTCTGGGATTCGCACTA
ATACTCACCCTCCTAGTCTCTCTAGCCCTATTTGCCCCCAACCTCCTAGGAGACCCAGAA
AACTTCACACCCGCCAACCCCCTAGCAACACCACCCCACATTAAGCCCGAATGATACTTC
CTATTCGCCTACGCCATCCTCCGATCAATCCCAAACAAACTAGGTGGCGTACTCGCCCTC
GCAGCCTCTGTCCTAGTACTATTCTTCATCCCCCTTCTACACACATCAAAACTACGCTCA
ATAACCTTCCGCCCTCTCTCACAAATTCTATTCTGAGCACTAGTAACTAACCTCCTCATT
CTAACCTGAGTAGGCAGCCAACCAGTCGAACACCCATTCATCATCATCGGACAACTGGCC
TCAATCTCCTACTTCACAATCATCCTAATTCTCTTCCCCCTTGTCTCCATCCTAGAA
>SYSb6034
TCTCTCTTAGGCATCTGCCTAATCACACAAATCGTCACAGGCCTCCTATTAGCCATACAC
TACACAGCAGACACCAGCCTAGCTTTCGAATCCGTTGCCCACATATGCCGAAATGTACAA
TTCGGCTGACTAATTCGCAACCTACATGCAAACGGGGCTTCACTTTTCTTCATCTGCATC
TACATCCACATTGGCCGAGGATTCTACTACGGCTCCTACCTAAACAAAGAAACATGAAAT
GTCGGAGTCGTACTCCTACTAGCCCTCATAGCCACGGCCTTCGTAGGCTACGTCCTACCC
TGAGGCCAAATATCATTCTGAGGGGCCACAGTAATCACAAACCTATTCTCAGCAATCCCG
TACATCGGACAAACCCTAGTAGAATGACTATGGGGCGGATTCTCAGTAGATAACCCAACC
CTAACCCGATTCTTTGCCATTCACTTCCTCCTTCCATTCTTCATCGTAGGGCTAACACTA
GTCCACCTTACTTTCCTCCACGAAACAGGATCAAACAACCCACTAGGAATCCCCTCAGAC
TGTGATAAAATCCCATTCCACCCCTACTACACCATCAAAGACATTCTGGGATTCGCACTA
ATACTCACCCTCCTAGTCTCTCTAGCCCTATTCGCCCCCAACCTCCTAGGAGACCCAGAA
AACTTCACACCCGCCAACCCCCTAACAACACCACCCCACATTAAGCCCGAATGATACTTC
CTATTCGCCTACGCCATCCTCCGATCAATCCCAAACAAACTAGGTGGCGTACTCGCCCTC
GCAGCCTCTGTCCTAGTACTATTCTTCATCCCCCTTCTACACACATCAAAACTACGCTCA
ATAACCTTCCGCCCTCTCTCACAAATTCTATTCTGAGCACTAGTAACTAACCTCCTCATT
CTAACCTGAGTAGGCAGCCAACCAGTCGAACACCCATTCATCATCATCGGACAACTGGCC
TCAATCTCCTACTTCACAATCATCCTAATTCTCTTCCCCCTTGTCTCCATCCTAGAA
>SYSb6035
TCTCTCTTAGGCATCTGCCTAATCACACAAATCGTCACAGGCCTCCTATTAGCCATACAC
TACACAGCAGACACCAGCCTAGCTTTCGAATCCGTTGCCCACATATGCCGAAATGTACAA
TTCGGCTGACTAATTCGCAACCTACATGCAAACGGAGCTTCACTTTTCTTCATCTGCATC
TACATCCACATTGGCCGAGGATTCTACTACGGCTCCTACCTAAACAAAGAAACATGAAAT
GTCGGAGTCGTACTCCTACTAGCCCTCATAGCCACGGCCTTCGTAGGCTACGTCCTACCC
TGAGGCCAAATATCATTCTGAGGGGCCACAGTAATCACAAACCTATTCTCAGCAATCCCG
TATATCGGACAAACCCTAGTAGAATGACTATGGGGCGGATTCTCAGTAGATAACCCAACC
CTAACCCGATTCTTTGCCATTCACTTCCTCCTTCCATTCTTCATCGTAGGGCTAACACTA
GTCCACCTTACTTTCCTCCACGAAACAGGATCAAACAACCCACTAGGAATCCCCTCAGAC
TGTGATAAAATCCCATTCCACCCCTACTACACCATCAAAGACATTCTGGGATTCGCACTA
ATACTCACCCTCCTAGTCTCTCTAGCCCTATTTGCCCCCAACCTCCTAGGAGACCCAGAA
AACTTCACACCCGCCAACCCCCTAGCAACACCACCCCACATTAAGCCCGAATGATACTTC
CTATTCGCCTACGCCATCCTCCGATCAATCCCAAACAAACTAGGTGGCGTACTCGCCCTC
GCAGCCTCTGTCCTAGTACTATTCTTCATCCCCCTTCTACACACATCAAAACTACGCTCA
ATAACCTTCCGCCCTCTCTCACAAATTCTATTCTGAGCACTAGTAACTAACCTCCTCATT
CTAACCTGAGTAGGCAGCCAACCAGTCGAACACCCATTCATCATCATCGGACAACTGGCC
TCAATCTCCTACTTCACAATCATCCTAATTCTCTTCCCCCTTGTCTCCATCCTAGAA
>SYSb6036
TCTCTCTTAGGCATCTGCCTAATCACACAAATCGTCACAGGCCTCCTATTAGCCATACAC
TACACAGCAGACACCAGCCTAGCTTTCGAATCCGTTGCCCACATATGCCGAAATGTACAA
TTCGGCTGACTAATTCGCAACCTACATGCAAACGGAGCTTCACTTTTCTTCATCTGCATC
TACATCCACATTGGCCGAGGATTCTACTACGGCTCCTACCTAAACAAAGAAACATGAAAT
GTCGGAGTCGTACTCCTACTAGCCCTCATAGCCACGGCCTTCGTAGGCTACGTCCTACCC
TGAGGCCAAATATCATTCTGAGGGGCCACAGTAATCACAAACCTATTCTCAGCAATCCCG
TATATCGGACAAACCCTAGTAGAATGACTATGGGGCGGATTCTCAGTAGATAACCCAACC
CTAACCCGATTCTTTGCCATTCACTTCCTCCTTCCATTCTTCATCGTAGGGCTAACACTA
GTCCACCTTACTTTCCTCCACGAAACAGGATCAAACAACCCACTAGGAATCCCCTCAGAC
TGTGATAAAATCCCATTCCACCCCTACTACACCATCAAAGACATTCTGGGATTCGCACTA
ATACTCACCCTCCTAGTCTCTCTAGCCCTATTTGCCCCCAACCTCCTAGGAGACCCAGAA
AACTTCACACCCGCCAACCCCCTAGCAACACCACCCCACATTAAGCCCGAATGATACTTC
CTATTCGCCTACGCCATCCTCCGATCAATCCCAAACAAACTAGGTGGCGTACTCGCCCTC
GCAGCCTCTGTCCTAGTACTATTCTTCATCCCCCTTCTACACACATCAAAACTACGCTCA
ATAACCTTCCGCCCTCTCTCACAAATTCTATTCTGAGCACTAGTAACTAACCTCCTCATT
CTAACCTGAGTAGGCAGCCAACCAGTCGAACACCCATTCATCATCATCGGACAACTGGCC
TCAATCTCCTACTTCACAATCATCCTAATTCTCTTCCCCCTTGTCTCCATCCTAGAA
>SYSb6037
TCTCTCTTAGGCATCTGCCTAATCACACAAATCGTCACAGGCCTCCTATTAGCCATACAC
TACACAGCAGACACCAGCCTAGCTTTCGAATCCGTTGCCCACATATGCCGAAATGTACAA
TTCGGCTGACTAATTCGCAACCTACATGCAAACGGAGCTTCACTTTTCTTCATCTGCATC
TACATCCACATTGGCCGAGGATTCTACTACGGCTCCTACCTAAACAAAGAAACATGAAAT
GTCGGAGTCGTACTCCTACTAGCCCTCATAGCCACGGCCTTCGTAGGCTACGTCCTACCC
TGAGGCCAAATATCATTCTGAGGGGCCACAGTAATCACAAACCTATTCTCAGCAATCCCG
TATATCGGACAAACCCTAGTAGAATGACTATGGGGCGGATTCTCAGTAGATAACCCAACC
CTAACCCGATTCTTTGCCATTCACTTCCTCCTTCCATTCTTCATCGTAGGGCTAACACTA
GTCCACCTTACTTTCCTCCACGAAACAGGATCAAACAACCCACTAGGAATCCCCTCAGAC
TGTGATAAAATCCCATTCCACCCCTACTACACCATCAAAGACATTCTGGGATTCGCACTA
ATACTCACCCTCCTAGTCTCTCTAGCCCTATTTGCCCCCAACCTCCTAGGAGACCCAGAA
AACTTCACACCCGCCAACCCCCTAGCAACACCACCCCACATTAAGCCCGAATGATACTTC
CTATTCGCCTACGCCATCCTCCGATCAATCCCAAACAAACTAGGTGGCGTACTCGCCCTC
GCAGCCTCTGTCCTAGTACTATTCTTCATCCCCCTTCTACACACATCAAAACTACGCTCA
ATAACCTTCCGCCCTCTCTCACAAATTCTATTCTGAGCACTAGTAACTAACCTCCTCATT
CTAACCTGAGTAGGCAGCCAACCAGTCGAACACCCATTCATCATCATCGGACAACTGGCC
TCAATCTCCTACTTCACAATCATCCTAATTCTCTTCCCCCTTGTCTCCATCCTAGAA
>SYSb6038
TCTCTCTTAGGCATCTGCCTAATCACACAAATCGTCACAGGCCTCCTATTAGCCATACAC
TACACAGCAGACACCAGCCTAGCTTTCGAATCCGTTGCCCACATATGCCGAAATGTACAA
TTCGGCTGACTAATTCGCAACCTACATGCAAACGGAGCTTCACTTTTCTTCATCTGCATC
TACATCCACATTGGCCGAGGATTCTACTACGGCTCCTACCTAAACAAAGAAACATGAAAT
GTCGGAGTCGTACTCCTACTAGCCCTCATAGCCACGGCCTTCGTAGGCTACGTCCTACCC
TGAGGCCAAATATCATTCTGAGGGGCCACAGTAATCACAAACCTATTCTCAGCAATCCCG
TATATCGGACAAACCCTAGTAGAATGACTATGGGGCGGATTCTCAGTAGATAACCCAACC
CTAACCCGATTCTTTGCCATTCACTTCCTCCTTCCATTCTTCATCGTAGGGCTAACACTA
GTCCACCTTACTTTCCTCCACGAAACAGGATCAAACAACCCACTAGGAATCCCCTCAGAC
TGTGATAAAATCCCATTCCACCCCTACTACACCATCAAAGACATTCTGGGATTCGCACTA
ATACTCACCCTCCTAGTCTCTCTAGCCCTATTTGCCCCCAACCTCCTAGGAGACCCAGAA
AACTTCACACCCGCCAACCCCCTAGCAACACCACCCCACATTAAGCCCGAATGATACTTC
CTATTCGCCTACGCCATCCTCCGATCAATCCCAAACAAACTAGGTGGCGTACTCGCCCTC
GCAGCCTCTGTCCTAGTACTATTCTTCATCCCCCTTCTACACACATCAAAACTACGCTCA
ATAACCTTCCGCCCTCTCTCACAAATTCTATTCTGAGCACTAGTAACTAACCTCCTCATT
CTAACCTGAGTAGGCAGCCAACCAGTCGAACACCCATTCATCATCATCGGACAACTGGCC
TCAATCTCCTACTTCACAATCATCCTAATTCTCTTCCCCCTTGTCTCCATCCTAGAA
>SYSb6039
TCTCTCTTAGGCATCTGCCTAATCACACAAATCGTCACAGGCCTCCTATTAGCCATACAC
TACACAGCAGACACCAGCCTAGCTTTCGAATCCGTTGCCCACATATGCCGAAATGTACAA
TTCGGCTGACTAATTCGCAACCTACATGCAAACGGAGCTTCACTTTTCTTCATCTGCATC
TACATCCACATTGGCCGAGGATTCTACTACGGCTCCTACCTAAACAAAGAAACATGAAAT
GTCGGAGTCGTACTCCTACTAGCCCTCATAGCCACGGCCTTCGTAGGCTACGTCCTACCC
TGAGGCCAAATATCATTCTGAGGGGCCACAGTAATCACAAACCTATTCTCAGCAATCCCG
TATATCGGACAAACCCTAGTAGAATGACTATGGGGCGGATTCTCAGTAGATAACCCAACC
CTAACCCGATTCTTTGCCATTCACTTCCTCCTTCCATTCTTCATCGTAGGGCTAACACTA
GTCCACCTTACTTTCCTCCACGAAACAGGATCAAACAACCCACTAGGAATCCCCTCAGAC
TGTGATAAAATCCCATTCCACCCCTACTACACCATCAAAGACATTCTGGGATTCGCACTA
ATACTCACCCTCCTAGTCTCTCTAGCCCTATTTGCCCCCAACCTCCTAGGAGACCCAGAA
AACTTCACACCCGCCAACCCCCTAGCAACACCACCCCACATTAAGCCCGAATGATACTTC
CTATTCGCCTACGCCATCCTCCGATCAATCCCAAACAAACTAGGTGGCGTACTCGCCCTC
GCAGCCTCTGTCCTAGTACTATTCTTCATCCCCCTTCTACACACATCAAAACTACGCTCA
ATAACCTTCCGCCCTCTCTCACAAATTCTATTCTGAGCACTAGTAACTAACCTCCTCATT
CTAACCTGAGTAGGCAGCCAACCAGTCGAACACCCATTCATCATCATCGGACAACTGGCC
TCAATCTCCTACTTCACAATCATCCTAATTCTCTTCCCCCTTGTCTCCATCCTAGAA
>SYSb6040
TCTCTCTTAGGCATCTGCCTAATCACACAAATCGTCGCAGGCCTCCTATTAGCCATACAC
TACACAGCAGACACCAGCCTAGCTTTCGAATCCGTTGCCCACATATGCCGAAATGTACAA
TTCGGCTGACTAATTCGCAACCTACATGCAAACGGAGCTTCACTTTTCTTCATCTGCATC
TACATCCACATTGGCCGAGGATTCTACTACGGCTCCTACCTAAACAAAGAAACATGAAAT
GTCGGAGTCGTACTCCTACTAGCCCTCATAGCCACGGCCTTCGTAGGCTACGTCCTACCC
TGAGGCCAAATATCATTCTGAGGGGCCACAGTAATCACAAACCTATTCTCAGCAATCCCG
TATATCGGACAAACCCTAGTAGAATGACTATGGGGCGGATTCTCAGTAGATAACCCAACC
CTAACCCGATTCTTTGCCATTCACTTCCTCCTTCCATTCTTCATCGTAGGGCTAACACTA
GTCCACCTTACTTTCCTCCACGAAACAGGATCAAACAACCCACTAGGAATCCCCTCAGAC
TGTGATAAAATCCCATTCCACCCCTACTACACCATCAAAGACATTCTGGGATTCGCACTA
ATACTCACCCTCCTAGTCTCTCTAGCCCTATTTGCCCCCAACCTCCTAGGAGACCCAGAA
AACTTCACACCCGCCAACCCCCTAGCAACACCACCCCACATTAAGCCCGAATGATACTTC
CTATTCGCCTACGCCATCCTCCGATCAATCCCAAACAAACTAGGTGGCGTACTCGCCCTC
GCAGCCTCTGTCCTAGTACTATTCTTCATCCCCCTTCTACACACATCAAAACTACGCTCA
ATAACCTTCCGCCCTCTCTCACAAATTCTATTCTGAGCACTAGTAACTAACCTCCTCATT
CTAACCTGAGTAGGCAGCCAACCAGTCGAACACCCATTCATCATCATCGGACAACTGGCC
TCAATCTCCTACTTCACAATCATCCTAATTCTCTTCCCCCTTGTCTCCATCCTAGAA
>SYSb6041
TCTCTCTTAGGCATCTGCCTAATCACACAAATCGTCACAGGCCTCCTATTAGCCATACAC
TACACAGCAGACACCAGCCTAGCTTTCGAATCCGTTGCCCACATATGCCGAAATGTACAA
TTCGGCTGACTAATTCGCAACCTACATGCAAACGGGGCTTCACTTTTCTTCATCTGCATC
TACATCCACATTGGCCGAGGATTCTACTACGGCTCCTACCTAAACAAAGAAACATGAAAT
GTCGGAGTCGTACTCCTACTAGCCCTCATAGCCACGGCCTTCGTAGGCTACGTCCTACCC
TGAGGCCAAATATCATTCTGAGGGGCCACAGTAATCACAAACCTATTCTCAGCAATCCCG
TACATCGGACAAACCCTAGTAGAATGACTATGGGGCGGATTCTCAGTAGATAACCCAACC
CTAACCCGATTCTTTGCCATTCACTTCCTCCTTCCATTCTTCATCGTAGGGCTAACACTA
GTCCACCTTACTTTCCTCCACGAAACAGGATCAAACAACCCACTAGGAATCCCCTCAGAC
TGTGATAAAATCCCATTCCACCCCTACTACACCATCAAAGACATTCTGGGATTCGCACTA
ATACTCACTCTCCTAGTCTCTCTAGCCCTATTTGCCCCCAACCTCCTAGGAGACCCAGAA
AACTTCACACCCGCCAACCCCCTAGCAACACCACCCCACATTAAGCCCGAATGATACTTC
CTATTCGCCTACGCCATCCTCCGATCAATCCCAAACAAACTAGGTGGCGTACTCGCCCTC
GCAGCCTCTGTCCTAGTACTATTCTTCATCCCCCTTCTACACACATCAAAACTACGCTCA
ATAACCTTCCGCCCTCTCTCACAAATTCTATTCTGAGCACTAGTAACTAACCTCCTCATT
CTAACCTGAGTAGGCAGCCAACCAGTCGAACACCCATTCATCATCATCGGACAACTGGCC
TCAATCTCCTACTTCACAATCATCCTAATTCTCTTCCCCCTTGTCTCCATCCTAGAA
>SYSb6042
TCTCTCTTAGGCATCTGCCTAATCACACAAATCGTCACAGGCCTCCTATTAGCCATACAC
TACACAGCAGACACCAGCCTAGCTTTCGAATCCGTTGCCCACATATGCCGAAATGTACAA
TTCGGCTGACTAATTCGCAACCTACATGCAAACGGAGCTTCACTTTTCTTCATCTGCATC
TACATCCACATTGGCCGAGGATTCTACTACGGCTCCTACCTAAACAAAGAAACATGAAAT
GTCGGAGTCGTACTCCTACTAGCCCTCATAGCCACGGCCTTCGTAGGCTACGTCCTACCC
TGAGGCCAAATATCATTCTGAGGGGCCACAGTAATCACAAACCTATTCTCAGCAATCCCG
TATATCGGACAAACCCTAGTAGAATGACTATGGGGCGGATTCTCAGTAGATAACCCAACC
CTAACCCGATTCTTTGCCATTCACTTCCTCCTTCCATTCTTCATCGTAGGGCTAACACTA
GTCCACCTTACTTTCCTCCACGAAACAGGATCAAACAACCCACTAGGAATCCCCTCAGAC
TGTGATAAAATCCCATTCCACCCCTACTACACCATCAAAGACATTCTGGGATTCGCACTA
ATACTCACCCTCCTAGTCTCTCTAGCCCTATTTGCCCCCAACCTCCTAGGAGACCCAGAA
AACTTCACACCCGCCAACCCCCTAGCAACACCACCCCACATTAAGCCCGAATGATACTTC
CTATTCGCCTACGCCATCCTCCGATCAATCCCAAACAAACTAGGTGGCGTACTCGCCCTC
GCAGCCTCTGTCCTAGTACTATTCTTCATCCCCCTTCTACACACATCAAAACTACGCTCA
ATAACCTTCCGCCCTCTCTCACAAATTCTATTCTGAGCACTAGTAACTAACCTCCTCATT
CTAACCTGAGTAGGCAGCCAACCAGTCGAACACCCATTCATCATCATCGGACAACTGGCC
TCAATCTCCTACTTCACAATCATCCTAATTCTCTTCCCCCTTGTCTCCATCCTAGAA
>SYSb6043
TCTCTCTTAGGCATCTGCCTAATCACACAAATCGTCACAGGCCTCCTATTAGCCATACAC
TACACAGCAGACACCAGCCTAGCTTTCGAATCCGTTGCCCACATATGCCGAAATGTACAA
TTCGGCTGACTAATTCGCAACCTACATGCAAACGGGGCTTCACTTTTCTTCATCTGCATC
TACATCCACATTGGCCGAGGATTCTACTACGGCTCCTACCTAAACAAAGAAACATGAAAT
GTCGGAGTCGTACTCCTACTAGCCCTCATAGCCACGGCCTTCGTAGGCTACGTCCTACCC
TGAGGCCAAATATCATTCTGAGGGGCCACAGTAATCACAAACCTATTCTCAGCAATCCCG
TACATCGGACAAACCCTAGTAGAATGACTATGGGGCGGATTCTCAGTAGATAACCCAACC
CTAACCCGATTCTTTGCCATTCACTTCCTCCTTCCATTCTTCATCGTAGGGCTAACACTA
GTCCACCTTACTTTCCTCCACGAAACAGGATCAAACAACCCACTAGGAATCCCCTCAGAC
TGTGATAAAATCCCATTCCACCCCTACTACACCATCAAAGACATTCTGGGATTCGCACTA
ATACTCACTCTCCTAGTCTCTCTAGCCCTATTTGCCCCCAACCTCCTAGGAGACCCAGAA
AACTTCACACCCGCCAACCCCCTAGCAACACCACCCCACATTAAGCCCGAATGATACTTC
CTATTCGCCTACGCCATCCTCCGATCAATCCCAAACAAACTAGGTGGCGTACTCGCCCTC
GCAGCCTCTGTCCTAGTACTATTCTTCATCCCCCTTCTACACACATCAAAACTACGCTCA
ATAACCTTCCGCCCTCTCTCACAAATTCTATTCTGAGCACTAGTAACTAACCTCCTCATT
CTAACCTGAGTAGGCAGCCAACCAGTCGAACACCCATTCATCATCATCGGACAACTGGCC
TCAATCTCCTACTTCACAATCATCCTAATTCTCTTCCCCCTTGTCTCCATCCTAGAA
>SYSb6044
TCTCTCTTAGGCATCTGCCTAATCACACAAATCGTCACAGGCCTCCTATTAGCCATACAC
TACACAGCAGACACCAGCCTAGCTTTCGAATCCGTTGCCCACATATGCCGAAATGTACAA
TTCGGCTGACTAATTCGCAACCTACATGCAAACGGAGCTTCACTTTTCTTCATCTGCATC
TACATCCACATTGGCCGAGGATTCTACTACGGCTCCTACCTAAACAAAGAAACATGAAAT
GTCGGAGTCGTACTCCTACTAGCCCTCATAGCCACGGCCTTCGTAGGCTACGTCCTACCC
TGAGGCCAAATATCATTCTGAGGGGCCACAGTAATCACAAACCTATTCTCAGCAATCCCG
TATATCGGACAAACCCTAGTAGAATGACTATGGGGCGGATTCTCAGTAGATAACCCAACC
CTAACCCGATTCTTTGCCATTCACTTCCTCCTTCCATTCTTCATCGTAGGGCTAACACTA
GTCCACCTTACTTTCCTCCACGAAACAGGATCAAACAACCCACTAGGAATCCCCTCAGAC
TGTGATAAAATCCCATTCCACCCCTACTACACCATCAAAGACATTCTGGGATTCGCACTA
ATACTCACCCTCCTAGTCTCTCTAGCCCTATTTGCCCCCAACCTCCTAGGAGACCCAGAA
AACTTCACACCCGCCAACCCCCTAGCAACACCACCCCACATTAAGCCCGAATGATACTTC
CTATTCGCCTACGCCATCCTCCGATCAATCCCAAACAAACTAGGTGGCGTACTCGCCCTC
GCAGCCTCTGTCCTAGTACTATTCTTCATCCCCCTTCTACACACATCAAAACTACGCTCA
ATAACCTTCCGCCCTCTCTCACAAATTCTATTCTGAGCACTAGTAACTAACCTCCTCATT
CTAACCTGAGTAGGCAGCCAACCAGTCGAACACCCATTCATCATCATCGGACAACTGGCC
TCAATCTCCTACTTCACAATCATCCTAATTCTCTTCCCCCTTGTCTCCATCCTAGAA
>SYSb6045
TCTCTCTTAGGCATCTGCCTAATCACACAAATCGTCACAGGCCTCCTATTAGCCATACAC
TACACAGCAGACACCAGCCTAGCTTTCGAATCCGTTGCCCACATATGCCGAAATGTACAA
TTCGGCTGACTAATTCGCAACCTACATGCAAACGGAGCTTCACTTTTCTTCATCTGCATC
TACATCCACATTGGCCGAGGATTCTACTACGGCTCCTACCTAAACAAAGAAACATGAAAT
GTCGGAGTCGTACTCCTACTAGCCCTCATAGCCACGGCCTTCGTAGGCTACGTCCTACCC
TGAGGCCAAATATCATTCTGAGGGGCCACAGTAATCACAAACCTATTCTCAGCAATCCCG
TATATCGGACAAACCCTAGTAGAATGACTATGGGGCGGATTCTCAGTAGATAACCCAACC
CTAACCCGATTCTTTGCCATTCACTTCCTCCTTCCATTCTTCATCGTAGGGCTAACACTA
GTCCACCTTACTTTCCTCCACGAAACAGGATCAAACAACCCACTAGGAATCCCCTCAGAC
TGTGATAAAATCCCATTCCACCCCTACTACACCATCAAAGACATTCTGGGATTCGCACTA
ATACTCACCCTCCTAGTCTCTCTAGCCCTATTTGCCCCCAACCTCCTAGGAGACCCAGAA
AACTTCACACCCGCCAACCCCCTAGCAACACCACCCCACATTAAGCCCGAATGATACTTC
CTATTCGCCTACGCCATCCTCCGATCAATCCCAAACAAACTAGGTGGCGTACTCGCCCTC
GCAGCCTCTGTCCTAGTACTATTCTTCATCCCCCTTCTACACACATCAAAACTACGCTCA
ATAACCTTCCGCCCTCTCTCACAAATTCTATTCTGAGCACTAGTAACTAACCTCCTCATT
CTAACCTGAGTAGGCAGCCAACCAGTCGAACACCCATTCATCATCATCGGACAACTGGCC
TCAATCTCCTACTTCACAATCATCCTAATTCTCTTCCCCCTTGTCTCCATCCTAGAA
>SYSb6046
TCTCTCTTAGGCATCTGCCTAATCACACAAATCGTCACAGGCCTCCTATTAGCCATACAC
TACACAGCAGACACCAGCCTAGCTTTCGAATCCGTTGCCCACATATGCCGAAATGTACAA
TTCGGCTGACTAATTCGCAACCTACATGCAAACGGAGCTTCACTTTTCTTCATCTGCATC
TACATCCACATTGGCCGAGGATTCTACTACGGCTCCTACCTAAACAAAGAAACATGAAAT
GTCGGAGTCGTACTCCTACTAGCCCTCATAGCCACGGCCTTCGTAGGCTACGTCCTACCC
TGAGGCCAAATATCATTCTGAGGGGCCACAGTAATCACAAACCTATTCTCAGCAATCCCG
TATATCGGACAAACCCTAGTAGAATGACTATGGGGCGGATTCTCAGTAGATAACCCAACC
CTAACCCGATTCTTTGCCATTCACTTCCTCCTTCCATTCTTCATCGTAGGGCTAACACTA
GTCCACCTTACTTTCCTCCACGAAACAGGATCAAACAACCCACTAGGAATCCCCTCAGAC
TGTGATAAAATCCCATTCCACCCCTACTACACCATCAAAGACATTCTGGGATTCGCACTA
ATACTCACCCTCCTAGTCTCTCTAGCCCTATTTGCCCCCAACCTCCTAGGAGACCCAGAA
AACTTCACACCCGCCAACCCCCTAGCAACACCACCCCACATTAAGCCCGAATGATACTTC
CTATTCGCCTACGCCATCCTCCGATCAATCCCAAACAAACTAGGTGGCGTACTCGCCCTC
GCAGCCTCTGTCCTAGTACTATTCTTCATCCCCCTTCTACACACATCAAAACTACGCTCA
ATAACCTTCCGCCCTCTCTCACAAATTCTATTCTGAGCACTAGTAACTAACCTCCTCATT
CTAACCTGAGTAGGCAGCCAACCAGTCGAACACCCATTCATCATCATCGGACAACTGGCC
TCAATCTCCTACTTCACAATCATCCTAATTCTCTTCCCCCTTGTCTCCATCCTAGAA
>SYSb6047
TCTCTCTTAGGCATCTGCCTAATCACACAAATCGTCACAGGCCTCCTATTAGCCATACAC
TACACAGCAGACACCAGCCTAGCTTTCGAATCCGTTGCCCACATATGCCGAAATGTACAA
TTCGGCTGACTAATTCGCAACCTACATGCAAACGGAGCTTCACTTTTCTTCATCTGCATC
TACATCCACATTGGCCGAGGATTCTACTACGGCTCCTACCTAAACAAAGAAACATGAAAT
GTCGGAGTCGTACTCCTACTAGCCCTCATAGCCACGGCCTTCGTAGGCTACGTCCTACCC
TGAGGCCAAATATCATTCTGAGGGGCCACAGTAATCACAAACCTATTCTCAGCAATCCCG
TATATCGGACAAACCCTAGTAGAATGACTATGGGGCGGATTCTCAGTAGATAACCCAACC
CTAACCCGATTCTTTGCCATTCACTTCCTCCTTCCATTCTTCATCGTAGGGCTAACACTA
GTCCACCTTACTTTCCTCCACGAAACAGGATCAAACAACCCACTAGGAATCCCCTCAGAC
TGTGATAAAATCCCATTCCACCCCTACTACACCATCAAAGACATTCTGGGATTCGCACTA
ATACTCACCCTCCTAGTCTCTCTAGCCCTATTTGCCCCCAACCTCCTAGGAGACCCAGAA
AACTTCACACCCGCCAACCCCCTAGCAACACCACCCCACATTAAGCCCGAATGATACTTC
CTATTCGCCTACGCCATCCTCCGATCAATCCCAAACAAACTAGGTGGCGTACTCGCCCTC
GCAGCCTCTGTCCTAGTACTATTCTTCATCCCCCTTCTACACACATCAAAACTACGCTCA
ATAACCTTCCGCCCTCTCTCACAAATTCTATTCTGAGCACTAGTAACTAACCTCCTCATT
CTAACCTGAGTAGGCAGCCAACCAGTCGAACACCCATTCATCATCATCGGACAACTGGCC
TCAATCTCCTACTTCACAATCATCCTAATTCTCTTCCCCCTTGTCTCCATCCTAGAA
>SYSb6048
TCTCTCTTAGGCATCTGCCTAATCACACAAATCGTCACAGGCCTCCTATTAGCCATACAC
TACACAGCAGACACCAGCCTAGCTTTCGAATCCGTTGCCCACATATGCCGAAATGTACAA
TTCGGCTGACTAATTCGCAACCTACATGCAAACGGAGCTTCACTTTTCTTCATCTGCATC
TACATCCACATTGGCCGAGGATTCTACTACGGCTCCTACCTAAACAAAGAAACATGAAAT
GTCGGAGTCGTACTCCTACTAGCCCTCATAGCCACGGCCTTCGTAGGCTACGTCCTACCC
TGAGGCCAAATATCATTCTGAGGGGCCACAGTAATCACAAACCTATTCTCAGCAATCCCG
TATATCGGACAAACCCTAGTAGAATGACTATGGGGCGGATTCTCAGTAGATAACCCAACC
CTAACCCGATTCTTTGCCATTCACTTCCTCCTTCCATTCTTCATCGTAGGGCTAACACTA
GTCCACCTTACTTTCCTCCACGAAACAGGATCAAACAACCCACTAGGAATCCCCTCAGAC
TGTGATAAAATCCCATTCCACCCCTACTACACCATCAAAGACATTCTGGGATTCGCACTA
ATACTCACCCTCCTAGTCTCTCTAGCCCTATTTGCCCCCAACCTCCTAGGAGACCCAGAA
AACTTCACACCCGCCAACCCCCTAGCAACACCACCCCACATTAAGCCCGAATGATACTTC
CTATTCGCCTACGCCATCCTCCGATCAATCCCAAACAAACTAGGTGGCGTACTCGCCCTC
GCAGCCTCTGTCCTAGTACTATTCTTCATCCCCCTTCTACACACATCAAAACTACGCTCA
ATAACCTTCCGCCCTCTCTCACAAATTCTATTCTGAGCACTAGTAACTAACCTCCTCATT
CTAACCTGAGTAGGCAGCCAACCAGTCGAACACCCATTCATCATCATCGGACAACTGGCC
TCAATCTCCTACTTCACAATCATCCTAATTCTCTTCCCCCTTGTCTCCATCCTAGAA
>SYSb6049
TCTCTCTTAGGCATCTGCCTAATCACACAAATCGTCACAGGCCTCCTATTAGCCATACAC
TACACAGCAGACACCAGCCTAGCTTTCGAATCCGTTGCCCACATATGCCGAAATGTACAA
TTCGGCTGACTAATTCGCAACCTACATGCAAACGGAGCTTCACTTTTCTTCATCTGCATC
TACATCCACATTGGCCGAGGATTCTACTACGGCTCCTACCTAAACAAAGAAACATGAAAT
GTCGGAGTCGTACTCCTACTAGCCCTCATAGCCACGGCCTTCGTAGGCTACGTCCTACCC
TGAGGCCAAATATCATTCTGAGGGGCCACAGTAATCACAAACCTATTCTCAGCAATCCCG
TATATCGGACAAACCCTAGTAGAATGACTATGGGGCGGATTCTCAGTAGATAACCCAACC
CTAACCCGATTCTTTGCCATTCACTTCCTCCTTCCATTCTTCATCGTAGGGCTAACACTA
GTCCACCTTACTTTCCTCCACGAAACAGGATCAAACAACCCACTAGGAATCCCCTCAGAC
TGTGATAAAATCCCATTCCACCCCTACTACACCATCAAAGACATTCTGGGATTCGCACTA
ATACTCACCCTCCTAGTCTCTCTAGCCCTATTTGCCCCCAACCTCCTAGGAGACCCAGAA
AACTTCACACCCGCCAACCCCCTAGCAACACCACCCCACATTAAGCCCGAATGATACTTC
CTATTCGCCTACGCCATCCTCCGATCAATCCCAAACAAACTAGGTGGCGTACTCGCCCTC
GCAGCCTCTGTCCTAGTACTATTCTTCATCCCCCTTCTACACACATCAAAACTACGCTCA
ATAACCTTCCGCCCTCTCTCACAAATTCTATTCTGAGCACTAGTAACTAACCTCCTCATT
CTAACCTGAGTAGGCAGCCAACCAGTCGAACACCCATTCATCATCATCGGACAACTGGCC
TCAATCTCCTACTTCACAATCATCCTAATTCTCTTCCCCCTTGTCTCCATCCTAGAA
